# Supplementary material for: Comparative Proteomics and Genome-Wide Druggability Analyses Prioritized Promising Therapeutic Targets against Drug-Resistant Leishmania tropica
Source: Microorganisms. 2023 Jan 16;11(1):228. doi: 10.3390/microorganisms11010228 (PMC9860978; doi:10.3390/microorganisms11010228)
Supplement: Supplementary file 1 [file microorganisms-11-00228-s001.zip]

Archive with 5 entries (5 files):
- microorganisms-2116659-supplementary/Supplementary_Figures.pdf
- microorganisms-2116659-supplementary/Supplementary_Tables.pdf
- microorganisms-2116659-supplementary/Supplemetary file 1.fasta
- microorganisms-2116659-supplementary/Supplimentary file 2.fasta
- microorganisms-2116659-supplementary/Supplimentary file 3.fasta
